# Supplementary material for: SRT-Server: powering the analysis of spatial transcriptomic data
Source: Genome Med. 2024 Jan 26;16:18. doi: 10.1186/s13073-024-01288-6 (PMC10811909; doi:10.1186/s13073-024-01288-6)
Supplement: Supplementary file 1 — Additional file 1: Supplementary Tables. Table S1. Summary for the scRNA-seq data with cell type annotation for different tissue in human and mouse. Table S2. Summary for the maker information for different tissue in human. Table S3. Computational consumption for three case studies. Table S4. Summary for association between genes associated with EMT and pseudo-time. [file 13073_2024_1288_MOESM1_ESM.xlsx]

## Sheet: Table S1
Table S1 Summary for the scRNA-seq data with cell type annotation for different tissue in human and mouse
Species	Status	Cell Type	Sample Size	Cell Number	Gene Number	Accession / URL	Platform	PMID
Human	disease_breast_cancer-ER+	Endothelial ACKR1, Endothelial RGS5, Endothelial CXCL12, CAFs MSC iCAF-like, CAFs myCAF-like, PVL Differentiated, PVL Immature, Endothelial Lymphatic LYVE1, Plasmablasts, T cells CD8+, T cells CD4+, NK cells, Cycling T-cells, NKT cells, Macrophage, Monocyte, Cycling_Myeloid, DCs, Cancer LumB SC, Cancer Cycling, Cancer Basal SC, Cancer LumA SC, Cancer Her2 SC, Myoepithelial, Luminal Progenitors, M…	11	38241	29733	GSE176078	10x	34493872
Human	disease_breast_cancer-HER2+	Endothelial, CAFs, PVL, B cells Memory, B cells Naive, CD8_T_cells, CD4_T_cells, NK cells, Cycling T-cells, NKT cells, Macrophage, Monocyte, Cycling_Myeloid, DCs, Normal Epithelial, Plasmablasts, Cancer Epithelial	5	19311	29733	GSE176078	10x	34493872
Human	disease_breast_cancer-TNBC	Endothelial ACKR1,Endothelial RGS5, Endothelial CXCL12, CAFs MSC iCAF-like, CAFs myCAF-like,PVL Differentiated, PVL Immature, Endothelial Lymphatic LYVE1, B cells Memory, T cells CD8+, T cells CD4+, NK cells, Cycling T-cells,NKT cells, Macrophage, Monocyte, Cycling_Myeloid,DCs, Myoepithelial,Luminal Progenitors, Mature Luminal, Cycling PVL, Plasmablasts, Cancer LumB SC, Cancer Cycling, Cancer Bas…	10	42512	29733	GSE176078	10x	34493872
Human	disease_colorectal_cancer	B cells, Epithelial cells, Mast cells, Myeloids, Stromal cells, T cells	6	9827	33694	GSE132465	10x	32451460
Human	disease_synapse_colorectal_cancer	PlasmaB, T_NK, Fibroblast, McDC, Endothelial, B, Neutrophils, Mast, pDC, Entericglial, Epithelial	189	33287	373058	syn26720761	10x	35773407
Human	disease_covid_adipose	Adipocyte, Immune (Lymphocyte), Immune (Macrophage), Immune (Myeloid), Stromal (Chondrocyte), Stromal (Endothelial), Stromal (Fibroblast), Stromal (Pericyte), Stromal (SMC)	1	11167	33694	GSM4648564	10x	33654293
Human	disease_covid_liver	Epithelial (Cholangiocyte), Epithelial (Hepatocyte), Immune (Lymphocyte), Immune (Macrophage), Immune (Myeloid), Stromal (Endothelial), Stromal (SMC)	1	13083	33694	GSM4648565	10x	33654293
Human	disease_esophageal_cancer	Bcell, Endothelial, Epithelial, Fibroblast, FRC, Myeloid, Pericytes, Tcell	4	12088	17986	GSE160269	10x	34489433
Human	disease_glioma	Astrocyte, Endothelial_cell, Microglia/Macrophage, Neural Progenitor-Like (NPC), Oligodendrocyte	1	4667	24737	GSE140819-GSM4186982	10x	32405060
Human	disease_head_and_neck_cancer	B cell, Dendritic, Endothelial, Fibroblast, Macrophage, Mast, myocyte, T cell	21	5902	23686	GSE103322	Smart-seq2	29198524
Human	disease_liver_hepatocellular_cancer	B cells, CAFs, Carcinoma, cDC1, cDC2, Hepatocytes, Kupffer cells, LSEC, LVEC, LVECt, Pericytes, Proliferation, SAMs, Stellate cells, T cells, TM1, vSMC	6	7947	15162	GSE146409	MARS-seq	33332768
Human	disease_lung_adenocarcinoma_cancer	B lymphocytes, Endothelial cells, Epithelial cells, Fibroblasts, MAST cells, Myeloid cells, T/NK cells	3	11031	29634	GSE131907	10x	32385277
Human	disease_lung_squamous_carcinoma	Alveolar I, Alveolar II, B cells, Basal, CD4, CD8, Ciliated, Club, Dendritic, Endothelial, Fibroblasts, Granulocyte, Macrophage, Mast, Neuroendocrine, NK, Treg	23	68462	17185	http://lungcancer.chenlulab.com/#/download	10x	35027529
Human	disease_multiple_sclerosis	Astrocytes, COPs, Endothelial_cells, Immune_cells, ImOlGs, Macrophages, Microglia_Macrophages, Neuron, Oligo, OPCs, Pericytes, Vasc_smooth_muscle	15	11208	21581	GSE118258	10x	30747918
Human	disease_pancreatic_cancer	Acinar_cells, Cancer_cells, Dendritic_cells, Ductal, Endocrine_cells, Endothelial_cells, Fibroblasts, Macrophages, Mast_cells, Monocytes, Red_blood_cells, T_cells_&_NK_cells, Tuft_cells	2	3659	19736	GSE111672	inDrop	31932730
Human	disease_renal_cell_carcinoma	B_cell, Cancer_cell, Cycling_Tumor, Dendritic_cell, Endothelial, Fibroblast, Mast_cell, Monocyte, Macrophage, MitoHigh_myeloid, NK, T_cell	8	38342	29890	SCP1288	10x	33711272
Human	disease_skin_keloid_scar	Endothelial, Fibroblast, muscle_fiber, Keratinocyte, Immune_cell, Lymphatic_endothelial, Glandular, Neural_cell, Melanocytes	6	40655	25629	GSE163973	10x	34140509
Human	normal_brain_white_matter	Astrocytes, COPs, Endothelial_cells, ImOlGs, Macrophages, Microglia_Macrophages, Neuron, Oligo, OPCs, Pericytes, Vasc_smooth_muscle	5	6591	21581	GSE118257	10x	30747918
Human	normal_heart_left_ventricle	Endothelial_cells, Fibroblasts, Lymphocyte, Mesothelial, Myeloid, Neuronal_cells, Pericytes Smooth_muscle_cells	4	7718	33538	https: //support.10xgenomics.com/spatial-gene-expression/datasets/1.1.0/V1_Human_Heart	10x	32971526
Human	normal_liver	B_cells, Central_venous_LSECs, Cholangiocytes, Erythroid_Cells, Hepatic_Stellate_Cells, Hepatocyte, Macrophage, Periportal_LSECs, Portal_endothelial_Cells, T_cells	5	8444	20007	GSE115469	10x	30348985
Human	normal_lung	Alveolar , B_cells, Ciliated, Dendritic_cells, Endothelial, Fibroblast, Macrophage, Mast_cells, Monocyte, Muscle_cells, NK, Secretory_club, T_cells	1	3772	25204	PRJEB31843	10x	31892341
Human	normal_muscle_skeletal	Cardiomyocytes, Endothelial_cells, Fibroblasts, Lymphocyte, Myeloid, Pericytes , Satellite Smooth_muscle_cells	5	34576	33538	https://www.heartcellatlas.org/skm	10x	32971526
Human	normal_oesophagus	Endothelia_vascular_venous, Epi_basal, Epi_stratified, Epi_suprabasal, Epi_upper, Fibroblast, Glands_duct	1	2812	24245	PRJEB31843	10x	31892341
Human	normal_sigmoid_colon	B_cells, Dendritic_cells, Endothelial_cells, Enterocytes_cells, Enteroendocrine, Epithelial_cells, Fibroblasts, Glia, Goblet, ILCs, Immature_cells, Mature_cells, Myeloid, NK_cells, Progenitor_cells, T_cells, Transit_Amplifying, Tuft	3	26612	19446	SCP259	10x	31348891
Human	normal_transverse_colon	B_cells, Dendritic_cells, Endothelial_cells, Enterocytes_cells, Enteroendocrine, Epithelial_cells, Fibroblasts, Glia, Goblet, ILCs, Immature_cells, Mature_cells, Myeloid, NK_cells, Progenitor_cells, T_cells, Transit_Amplifying, Tuft	2	12884	19446	SCP259	10x	31348891
Mouse	facs_Aorta	fibroblast, professional antigen presenting cell, endothelial cell, erythrocyte	1	408	23341	https://doi.org/10.6084/m9.figshare.5975392	FASC	30283141
Mouse	facs_Bladder	bladder cell, bladder urothelial cell	1	1378	23341	https://doi.org/10.6084/m9.figshare.5975392	FASC	30283141
Mouse	facs_Brain_Myeloid	microglial cell, macrophage	1	4455	23341	https://doi.org/10.6084/m9.figshare.5975392	FASC	30283141
Mouse	facs_Brain_Non-Myeloid	astrocyte, oligodendrocyte, endothelial cell, neuron, oligodendrocyte precursor cell, Bergmann glial cell, brain pericyte	1	3401	23341	https://doi.org/10.6084/m9.figshare.5975392	FASC	30283141
Mouse	facs_Diaphragm	skeletal muscle satellite stem cell, mesenchymal stem cell, endothelial cell, lymphocyte, macrophage	1	870	23341	https://doi.org/10.6084/m9.figshare.5975392	FASC	30283141
Mouse	facs_Fat	endothelial cell, mesenchymal stem cell of adipose, natural killer cell, myeloid cell, B cell, T cell	1	4967	23341	https://doi.org/10.6084/m9.figshare.5975392	FASC	30283141
Mouse	facs_Heart	endothelial cell, leukocyte, fibroblast, myofibroblast cell, endocardial cell, cardiac muscle cell, NA, smooth muscle cell	1	4365	23341	https://doi.org/10.6084/m9.figshare.5975392	FASC	30283141
Mouse	facs_Kidney	macrophage, endothelial cell, kidney collecting duct epithelial cell, epithelial cell of proximal tubule, leukocyte	1	519	23341	https://doi.org/10.6084/m9.figshare.5975392	FASC	30283141
Mouse	facs_Large_Intestine	epithelial cell of large intestine, large intestine goblet cell, Brush cell of epithelium proper of large intestine, enterocyte of epithelium of large intestine, enteroendocrine cell	1	3938	23341	https://doi.org/10.6084/m9.figshare.5975392	FASC	30283141
Mouse	facs_Limb_Muscle	skeletal muscle satellite cell, macrophage, endothelial cell, mesenchymal stem cell, B cell, T cell	1	1090	23341	https://doi.org/10.6084/m9.figshare.5975392	FASC	30283141
Mouse	facs_Liver	natural killer cell, hepatocyte, endothelial cell of hepatic sinusoid, Kupffer cell, B cell	1	714	23341	https://doi.org/10.6084/m9.figshare.5975392	FASC	30283141
Mouse	facs_Lung	stromal cell, lung endothelial cell, myeloid cell, NA, monocyte, classical monocyte, B cell, T cell, natural killer cell, epithelial cell of lung, ciliated columnar cell of tracheobronchial tree, leukocyte	1	1716	23341	https://doi.org/10.6084/m9.figshare.5975392	FASC	30283141
Mouse	facs_Mammary_Gland	basal cell, luminal epithelial cell of mammary gland, stromal cell, endothelial cell	1	2405	23341	https://doi.org/10.6084/m9.figshare.5975392	FASC	30283141
Mouse	facs_Pancreas	pancreatic A cell, type B pancreatic cell, leukocyte, pancreatic acinar cell, pancreatic PP cell, pancreatic ductal cell, endothelial cell, pancreatic D cell, pancreatic stellate cell	1	1564	23341	https://doi.org/10.6084/m9.figshare.5975392	FASC	30283141
Mouse	facs_Skin	epidermal cell, keratinocyte stem cell, basal cell of epidermis, stem cell of epidermis, leukocyte	1	2310	23341	https://doi.org/10.6084/m9.figshare.5975392	FASC	30283141
Mouse	facs_Spleen	B cell, T cell, macrophage	1	1697	23341	https://doi.org/10.6084/m9.figshare.5975392	FASC	30283141
Mouse	facs_Thymus	immature T cell, leukocyte, DN1 thymic pro-T cell	1	1349	23341	https://doi.org/10.6084/m9.figshare.5975392	FASC	30283141
Mouse	facs_Tongue	basal cell of epidermis, keratinocyte	1	1416	23341	https://doi.org/10.6084/m9.figshare.5975392	FASC	30283141
Mouse	facs_Trachea	endothelial cell, mesenchymal cell, blood cell, epithelial cell	1	1350	23341	https://doi.org/10.6084/m9.figshare.5975392	FASC	30283141
Mouse	Brain_Ximerakis_2019	Oligodendrocytes, Oligodendrocyte_precursor_cells, Olfactory_ensheathing glia, mature_Neurons, Neuroendocrine_cells, immature_Neurons, Arachnoid_barrier_cells, Vascular_and_leptomeningeal_cells, Endothelial_cells, Vascular_smooth_muscle_cells, Astrocytes, Neural_stem_cells, Astrocyte_restricted_precursors, Neuronal_restricted_precursors, Pericytes, Hemoglobin_expressing_vascular_cells, Choroid_pl…	16	32621	14699	GSE129788	10x	31551601

## Sheet: Table S2
Table S2 Summary for the maker information for different tissue in human
Species	Status	Cell Type	Resource
Human	disease_Glioblastoma	Macrophage, Classical glioblastoma cell, Cancer-associated fibroblast, Cancer cell, Microglial cell, Myeloid cell, Monocyte, Oligodendrocyte, Astrocyte, Pericyte, Dendritic cell, T follicular helper(Tfh) cell, Fibroblast, Tumor associated macrophage (TAM), Neutrophil, Effector memory T cell, Progenitor cell, Regulatory T(Treg) cell, Myelo-monocytic cell, M1 macrophage, M2 macrophage, Monocyte-der…	Cellmark
Human	disease_pancreatic_cancer	Fibroblast, Stellate cell, Myofibroblastic cancer-associated fibroblast, Inflammatory cancer-associated fibroblast, Cancer associated fibroblast(CAF), Macrophage, Cancer stem-like cell, Cancer stem cell, Tissue resident macrophage, Monocyte-derived macrophage, Myeloid cell, Proliferative ductal cell, Conventional dendritic cell 1(cDC1), Complement-secreting cancer associated fibroblast, Inflammat…	Cellmark
Human	diease_ovarian_cancer	Cancer stem cell, Fibroblast, Macrophage, Ovarian cell, Natural killer cell, B cell, GrB+ Regulatory B cell, Myeloid cell, Epithelial cell, T cell, Naive T(Th0) cell, Monocyte, Antigen-presenting cell, Stem cell, Cancer cell, Endothelial cell, Plasma cell, Cytotoxic T cell, Regulatory T(Treg) cell, Effector CD4+ T cell, CD4+ T cell, M1 macrophage, Mesenchymal cell, Stromal cell, Cancer-associated…	Cellmark
Human	disease_erythematosus_epidermis	B_cells, NK_cells, Melanocytes, Macrophage_or_dendritic_cells, T_cells, Keratinocytes	PMID: 36470882
Human	disease_erythematosus_dermis	Fibroblasts, T_cells, Endothelial_cells, Macrophage_or_dendritic_cells, B_cells, Mast_cells, NK_cells, B_cells, Schwann_cells	PMID: 36470882
Human	disease_gastric_cancer	Enteroendocrine, Tumor_cell, Endothelial_cell, Fibroblast, Gland_mucous_cell, Intestinal_metaplasia, Pit_mucous_cell	PMID: 35087207

## Sheet: Table S3
Table S3 Computational consumption for three case studies
	Case	Module	Package	Time (hour)	Memory (GB)
	case study 1	QC	—	0.00722222	2.25471
		DECON	CARD	0.510556	19.5562
		DECON_PY	cell2location	12.455	29.481
		DECON_PY	cell2location-train reference scRNA-seq data	1.51167	7.0797
		DECON_PY	tangram	0.272778	4.50256
		TRAJ	slingshot	0.854167	15.1983
		SDD	spatialPCA	2.42028	3.47932
		DEG	wilcox	0.822222	3.38867
		ORA	clusterProfiler-ALL	0.278333	2.54108
		CCC	cellchat	0.0769444	3.40319
	case study 2	QC	—	0.0127778	2.76671
		DECON	CARD	1.36028	31.6991
		TRAJ a	slingshot	6.27222	29.5912
		SDD	spatialPCA	5.23444	12.6777
		DEG	wilcox	0.963333	4.49393
		ORA	clusterProfiler-ALL	0.207778	3.27503
		CCC	spatalk	11.5089	18.2503
		TRAJ b	slingshot	0.518333	8.7651
	case study 3	QC	—	0.00305556	0.569447
		CT	BASS	7.17667	29.8435
		DEG	wilcox	0.0413889	1.66218
		TRAJ	slingshot	0.408889	1.84005
		CT	Seurat	0.0369444	1.80065
		DEG	wilcox	0.0330556	1.57101
		TRAJ	slingshot	0.285278	2.35397
		CT	Garnett	0.0519444	2.13061
		DEG	wilcox	0.0161111	1.32906
		TRAJ	slingshot	0.0527778	1.80163
	a Based on DECON module, TRAJ module is fitted by the top 2,000 HVGs with 2 cores.
	a Based on SDD module, TRAJ module is fitted by the top 2,000 HVGs with 2 cores.

## Sheet: Table S4
Table S4 Summary for association between genes associated with EMT and pseudo-time
	No.	Gene	R	P	P_adj
	1	COL3A1	-0.029647	1.5964e-07	3.01719e-05
	2	COL5A2	-0.0455447	8.01668e-16	1.51515e-13
	3	COL5A1	-0.0954231	4.20036e-64	7.93867e-62
	4	FBN1	-0.0159405	0.00483897	0.914565
	5	COL1A1	0.0218166	0.000115058	0.021746
	6	FN1	-0.0424509	6.08085e-14	1.14928e-11
	7	COL6A3	-0.0128115	0.0235462	1
	8	SERPINE1	-0.021036	0.000200481	0.0378908
	9	COL1A2	-0.0114852	0.0423561	1
	10	COL4A1	-0.0246712	1.29375e-05	0.00244518
	11	COL4A2	-0.0835071	1.82473e-49	3.44873e-47
	12	VCAN	-0.0278943	8.17642e-07	0.000154534
	13	IGFBP3	-0.0563687	2.04649e-23	3.86787e-21
	14	TGFBI	0.153911	6.96986e-165	1.3173e-162
	15	SPARC	-0.240295	0	0
	16	LUM	-0.0302861	8.59765e-08	1.62496e-05
	17	LAMC1	0.146527	1.81732e-149	3.43474e-147
	18	LOX	-0.0149424	0.00826295	1
	19	LAMC2	-0.112164	5.25646e-88	9.93471e-86
	20	TAGLN	-0.217124	0	0
	21	COL7A1	-0.000821392	0.884572	1
	22	LOXL2	-0.0206371	0.000264417	0.0499749
	23	COL6A2	0.222126	0	0
	24	ITGAV	-0.0320547	1.45378e-08	2.74765e-06
	25	THBS2	-0.0201108	0.000378232	0.0714858
	26	COL16A1	-0.105112	1.85034e-77	3.49714e-75
	27	NNMT	-0.160356	5.44476e-179	1.02906e-176
	28	TPM1	0.00229224	0.685374	1
	29	CDH2	-0.00572624	0.311496	1
	30	MMP2	-0.0270569	1.72681e-06	0.000326367
	31	THBS1	-0.0995336	1.30859e-69	2.47323e-67
	32	FAP	-0.0213486	0.000160864	0.0304032
	33	BGN	-0.0940285	2.7417e-62	5.18181e-60
	34	SERPINH1	0.0806997	2.65631e-46	5.02042e-44
	35	FSTL1	-0.0449904	1.77961e-15	3.36345e-13
	36	POSTN	-0.0625994	1.66001e-28	3.13742e-26
	37	THY1	-0.0402518	1.10173e-12	2.08227e-10
	38	SPP1	0.017228	0.00232541	0.439503
	39	TNC	-0.0457967	5.56163e-16	1.05115e-13
	40	TFPI2	0.0946307	4.54619e-63	8.59229e-61
	41	NID2	-0.0187113	0.000941682	0.177978
	42	ITGB5	0.210701	1.94E-310	3.67235e-308
	43	MMP3	-0.014352	0.0111884	1
	44	VIM	-0.169596	2.83092e-200	5.35045e-198
	45	LOXL1	-0.0994935	1.48495e-69	2.80655e-67
	46	FBLN5	0.0886386	1.57898e-55	2.98428e-53
	47	COL12A1	-0.0454251	9.53042e-16	1.80125e-13
	48	ELN	0.135378	1.11564e-127	2.10855e-125
	49	CDH11	-0.0262277	3.54556e-06	0.00067011
	50	COMP	-0.0187356	0.000927331	0.175266
	51	SPOCK1	-0.0183654	0.00116934	0.221005
	52	BMP1	-0.0312295	3.3713e-08	6.37175e-06
	53	IL32	0.0828833	9.40548e-49	1.77764e-46
	54	LAMA3	-0.0538557	1.64088e-21	3.10126e-19
	55	TIMP1	-0.0927359	1.24761e-60	2.35798e-58
	56	QSOX1	-0.10116	7.45713e-72	1.4094e-69
	57	TIMP3	-0.0261231	3.87669e-06	0.000732694
	58	VCAM1	0.000836551	0.882457	1
	59	EDIL3	-0.0857888	4.07684e-52	7.70523e-50
	60	CALD1	0.0682345	1.44692e-33	2.73467e-31
	61	MAGEE1	0.00296972	0.599666	1
	62	FBLN1	0.107524	5.48672e-81	1.03699e-78
	63	SGCB	-0.186513	1.60113e-242	3.02614e-240
	64	ECM1	-0.0713714	1.4321e-36	2.70666e-34
	65	LAMA2	-0.0192437	0.000670121	0.126653
	66	FSTL3	0.0607736	5.84246e-27	1.10422e-24
	67	TPM2	-0.109461	7.01594e-84	1.32601e-81
	68	INHBA	0.00244068	0.666195	1
	69	DAB2	0.12969	2.99373e-117	5.65816e-115
	70	EMP3	-0.0195281	0.000556864	0.105247
	71	BASP1	0.0644273	4.22973e-30	7.9942e-28
	72	ITGA5	0.0989681	7.73195e-69	1.46134e-66
	73	MGP	-0.524436	0	0
	74	VEGFA	0.232118	0	0
	75	CXCL1	-0.0518289	4.88134e-20	9.22574e-18
	76	WNT5A	-0.0551846	1.65517e-22	3.12827e-20
	77	SDC1	0.546907	0	0
	78	PLOD2	0.092987	5.96781e-61	1.12792e-58
	79	PCOLCE	0.0405443	7.55965e-13	1.42877e-10
	80	GREM1	-0.00360531	0.523982	1
	81	ITGB1	0.322894	0	0
	82	COL5A3	-0.0162157	0.00415411	0.785127
	83	RHOB	0.159802	9.389e-178	1.77452e-175
	84	HTRA1	0.136124	4.40961e-129	8.33417e-127
	85	FGF2	-0.0104306	0.0652408	1
	86	SNTB1	0.0303957	7.72178e-08	1.45942e-05
	87	GADD45A	0.177091	1.82635e-218	3.4518e-216
	88	MEST	0.321201	0	0
	89	LRRC15	-0.012441	0.0278809	1
	90	TNFRSF11B	-0.051851	4.70721e-20	8.89662e-18
	91	CD59	0.109736	2.70162e-84	5.10607e-82
	92	ACTA2	-0.245389	0	0
	93	EFEMP2	-0.0180613	0.00141049	0.266583
	94	MATN2	0.30655	0	0
	95	SERPINE2	-0.0452354	1.2524e-15	2.36704e-13
	96	GPC1	0.291322	0	0
	97	ABI3BP	-0.00465799	0.410351	1
	98	FUCA1	0.107401	8.34131e-81	1.57651e-78
	99	SLIT3	-0.0232208	4.04865e-05	0.00765195
	100	LAMA1	-0.01237	0.0287854	1
	101	PMEPA1	-0.0144864	0.0104514	1
	102	COL8A2	-0.0350069	6.04832e-10	1.14313e-07
	103	FBN2	-0.047191	7.09792e-17	1.34151e-14
	104	IGFBP2	-0.1068	6.40966e-80	1.21142e-77
	105	PFN2	-0.0298176	1.35491e-07	2.56078e-05
	106	SDC4	0.150611	6.7617e-158	1.27796e-155
	107	CD44	0.0574206	3.07975e-24	5.82072e-22
	108	GADD45B	0.273861	0	0
	109	CXCL8	-0.0349923	6.14845e-10	1.16206e-07
	110	GLIPR1	-0.127965	3.5357e-114	6.68247e-112
	111	ANPEP	-0.0449445	1.90007e-15	3.59114e-13
	112	P3H1	-0.0333732	3.63133e-09	6.86322e-07
	113	VEGFC	0.053556	2.73216e-21	5.16377e-19
	114	MMP14	-0.0338724	2.11829e-09	4.00357e-07
	115	SGCD	-0.0312956	3.15378e-08	5.96065e-06
	116	PLOD1	0.280377	0	0
	117	MATN3	-0.0821057	7.14018e-48	1.34949e-45
	118	MYL9	-0.113908	1.0117e-90	1.91212e-88
	119	SLC6A8	0.075784	5.0284e-41	9.50368e-39
	120	CALU	0.334896	0	0
	121	PRRX1	-0.21477	9.88E-323	1.87E-320
	122	TNFRSF12A	0.172508	3.04352e-207	5.75225e-205
	123	FMOD	-0.118288	9.89549e-98	1.87025e-95
	124	ID2	0.489769	0	0
	125	GEM	-0.217868	0	0
	126	PLAUR	0.0598503	3.39877e-26	6.42368e-24
	127	MYLK	0.0373683	3.92367e-11	7.41573e-09
	128	TGFB1	-0.137597	7.12807e-132	1.34721e-129
	129	SFRP1	-0.149437	1.89982e-155	3.59067e-153
	130	PLOD3	0.00708563	0.210439	1
	131	IL6	-0.0395994	2.52854e-12	4.77894e-10
	132	APLP1	0.185821	1.03695e-240	1.95984e-238
	133	FBLN2	0.0739675	3.69409e-39	6.98183e-37
	134	MSX1	0.0157126	0.00548145	1
	135	PTX3	-0.017167	0.00241027	0.455541
	136	FZD8	-0.0369935	6.12622e-11	1.15785e-08
	137	JUN	0.186778	3.22623e-243	6.09757e-241
	138	FERMT2	0.0731722	2.34593e-38	4.43382e-36
	139	DKK1	0.274776	0	0
	140	SNAI2	-0.0303077	8.41729e-08	1.59087e-05
	141	DST	0.019994	0.000409042	0.077309
	142	TPM4	-0.067822	3.51157e-33	6.63686e-31
	143	DCN	0.0950175	1.42525e-63	2.69372e-61
	144	GJA1	-0.0286067	4.25686e-07	8.04547e-05
	145	PMP22	-0.0856488	5.95702e-52	1.12588e-49
	146	IGFBP4	-0.30379	0	0
	147	COPA	0.355377	0	0
	148	LRP1	-0.0847179	7.30253e-51	1.38018e-48
	149	ITGA2	-0.0397533	2.08098e-12	3.93305e-10
	150	FLNA	-0.0227245	5.89598e-05	0.0111434
	151	MFAP5	-0.01793	0.00152816	0.288822
	152	PTHLH	-0.362155	0	0
	153	TGFBR3	0.237976	0	0
	154	SFRP4	-0.00465799	0.410351	1
	155	LGALS1	-0.0438861	8.46974e-15	1.60078e-12
	156	RGS4	-0.0183654	0.00116934	0.221005
	157	SAT1	0.582937	0	0
	158	NT5E	-0.101301	4.74876e-72	8.97516e-70
	159	DPYSL3	0.171923	7.81542e-206	1.47712e-203
	160	PPIB	-0.0588945	2.04559e-25	3.86617e-23
	161	TGM2	-0.0918781	1.52604e-59	2.88421e-57
	162	PDLIM4	-0.123572	1.50985e-106	2.85362e-104
	163	CTHRC1	0.0175306	0.00194395	0.367407
	164	ECM2	-0.00960066	0.0897155	1
	165	CRLF1	0.0533821	3.66727e-21	6.93114e-19
	166	AREG	-0.0165746	0.00339334	0.641341
	167	IL15	0.325138	0	0
	168	MCM7	0.295364	0	0
	169	GAS1	0.00415878	0.462313	1
	170	CADM1	0.0837653	9.22026e-50	1.74263e-47
	171	OXTR	0.202576	1.26486e-286	2.39059e-284
	172	CXCL6	-0.0339191	2.01332e-09	3.80517e-07
	173	TNFAIP3	0.0652494	7.84702e-31	1.48309e-28
	174	CAPG	0.0214219	0.000152708	0.0288619
	175	CAP2	0.155785	6.36674e-169	1.20331e-166
	176	MXRA5	0.350893	0	0
	177	FOXC2	-0.027446	1.2233e-06	0.000231203
	178	NTM	-0.108523	1.79286e-82	3.3885e-80
	179	ENO2	-0.181223	7.4823e-229	1.41415e-226
	180	FAS	0.22599	0	0
	181	BDNF	-0.0173512	0.00216255	0.408722
	182	ADAM12	-0.019182	0.000697368	0.131803
	183	PVR	0.3155	0	0
	184	CXCL12	-0.038244	1.36209e-11	2.57434e-09
	185	PDGFRB	-0.254879	0	0
	186	NOTCH2	0.404959	0	0
	187	COLGALT1	0.140821	4.30773e-138	8.14161e-136
	188	GPX7	-0.101067	1.00414e-71	1.89783e-69
	189	WIPF1	-0.0669621	2.19197e-32	4.14283e-30
